# Supplementary material for: NKG2D Fine-Tunes the Local Inflammatory Response in Colorectal Cancer
Source: Cancers (Basel). 2023 Mar 16;15(6):1792. doi: 10.3390/cancers15061792 (PMC10046042; doi:10.3390/cancers15061792)
Supplement: Supplementary file 1 [file cancers-15-01792-s001.zip]

Archive with 1 entries (1 files):
- cancers-2228589-supplementary.pdf
